# Supplementary material for: IGF-1 Haploinsufficiency Causes Age-Related Chronic Cochlear Inflammation and Increases Noise-Induced Hearing Loss
Source: Cells. 2021 Jul 3;10(7):1686. doi: 10.3390/cells10071686 (PMC8304185; doi:10.3390/cells10071686)
Supplement: Supplementary file 1 [file cells-10-01686-s001.zip]

Archive with 1 entries (1 files):
- cells-1276093-supplementary.pdf
